# Supplementary material for: Private parts for private property: evolution of penis size with more valuable, easily stolen shells
Source: R Soc Open Sci. 2019 Jan 16;6(1):181760. doi: 10.1098/rsos.181760 (PMC6366222; doi:10.1098/rsos.181760)
Supplement: All raw data [file rsos181760supp2.xlsx]

## Sheet: All data
Species_Sex	Coxae length (mm)	Shield length (mm)	Coxae to body ratio
Birgus_latro_M	9.9	63.7	0.155416
Birgus_latro_M	11.64	67.21	0.173189
Birgus_latro_M	10.08	64.75	0.155676
Birgus_latro_M	10.61	67.64	0.15686
Birgus_latro_M	9.35	64.53	0.144894
Birgus_latro_M	8.18	62.16	0.131596
Birgus_latro_M	7.59	43.94	0.172736
Birgus_latro_M	10.43	68.97	0.151225
Birgus_latro_M	8.93	57.76	0.154605
Birgus_latro_M	8.36	57.18	0.146205
Birgus_latro_M	8.26	49.88	0.165597
Birgus_latro_M	6.8	43.51	0.156286
Birgus_latro_M	6.2	43.69	0.141909
Birgus_latro_M	6.63	43.42	0.152695
Birgus_latro_M	4.71	32.4	0.14537
Birgus_latro_M	9.09	58.04	0.156616
Birgus_latro_M	10.98	82.14	0.133674
Birgus_latro_M	12.13	77.81	0.155893
Birgus_latro_M	11.31	78.55	0.143985
Birgus_latro_M	10.92	79.06	0.138123
Birgus_latro_M	7.12	46.76	0.152267
Birgus_latro_M	5.45	41.13	0.132507
Birgus_latro_M	11.37	80.16	0.141841
Birgus_latro_M	8.84	61.39	0.143997
Birgus_latro_M	10.65	68.09	0.156411
Birgus_latro_M	8.58	58	0.147931
Birgus_latro_M	8.97	70.4	0.127415
Birgus_latro_M	10.11	73.2	0.138115
Birgus_latro_M	8.55	69.49	0.123039
Birgus_latro_M	9.73	69.03	0.140953
Birgus_latro_M	11.76	79.05	0.148767
Birgus_latro_M	12.42	81.09	0.153163
Birgus_latro_M	3.98	30.9	0.128803
Birgus_latro_F	6.68	49.54	0.134841
Birgus_latro_F	6.38	49.83	0.128035
Birgus_latro_F	6.04	45.57	0.132543
Birgus_latro_F	6.22	45.44	0.136884
Birgus_latro_F	4.9	37.76	0.129767
Birgus_latro_F	5.59	43.22	0.129338
Birgus_latro_F	4.77	40.68	0.117257
Birgus_latro_F	4.57	38.42	0.118948
Birgus_latro_F	6.95	59.25	0.1173
Birgus_latro_F	4.57	38.68	0.118149
Birgus_latro_F	5.42	40.08	0.13523
Birgus_latro_F	6.86	54.14	0.126709
Birgus_latro_F	6.42	47.44	0.135329
Birgus_latro_F	5.99	42.01	0.142585
Birgus_latro_F	4.42	29.91	0.147777
Birgus_latro_F	4.04	30.25	0.133554
Calcinus_obscurus_M	1.65	6.79	0.243004
Calcinus_obscurus_M	1.78	7.78	0.228792
Calcinus_obscurus_M	1.1	4.31	0.25522
Calcinus_obscurus_M	1.43	5.89	0.242784
Calcinus_obscurus_M	1.75	7.5	0.233333
Calcinus_obscurus_M	1.75	7.57	0.231176
Calcinus_obscurus_M	0.92	3.82	0.240838
Calcinus_obscurus_M	0.86	3.39	0.253687
Calcinus_obscurus_M	1.04	4.31	0.241299
Calcinus_obscurus_M	0.94	4.28	0.219626
Calcinus_obscurus_M	1.24	4.9	0.253061
Calcinus_obscurus_M	1.41	5.8	0.243103
Calcinus_obscurus_M	1.23	4.42	0.278281
Calcinus_obscurus_M	1.28	6.02	0.212625
Calcinus_obscurus_M	1.51	6.68	0.226048
Calcinus_obscurus_M	1.58	7.32	0.215847
Calcinus_obscurus_M	1.18	5.44	0.216912
Calcinus_obscurus_M	0.95	3.26	0.291411
Calcinus_obscurus_M	0.93	3.87	0.24031
Calcinus_obscurus_M	1.01	4.02	0.251244
Calcinus_obscurus_M	2.14	8.64	0.247685
Calcinus_obscurus_M	1.94	8.16	0.237745
Calcinus_obscurus_M	1.65	7.02	0.235043
Calcinus_obscurus_M	1.9	8.34	0.227818
Calcinus_obscurus_M	1.81	7.18	0.252089
Calcinus_obscurus_M	2.13	8.48	0.251179
Calcinus_obscurus_M	1.63	6.85	0.237956
Calcinus_obscurus_M	1.89	8.02	0.235661
Calcinus_obscurus_F	0.87	3.84	0.226562
Calcinus_obscurus_F	0.7	3.07	0.228013
Calcinus_obscurus_F	0.79	3.9	0.202564
Calcinus_obscurus_F	0.98	3.72	0.263441
Calcinus_obscurus_F	0.79	3.26	0.242331
Calcinus_obscurus_F	0.97	4.05	0.239506
Calcinus_obscurus_F	0.91	3.55	0.256338
Calcinus_obscurus_F	1.45	6.77	0.21418
Calcinus_obscurus_F	1.26	7.08	0.177966
Calcinus_obscurus_F	0.84	3.28	0.256098
Calcinus_obscurus_F	0.99	5.28	0.1875
Calcinus_obscurus_F	0.76	3.18	0.238994
Clibanarius_albidigitus_M	0.75	3.27	0.229358
Clibanarius_albidigitus_M	0.96	3.72	0.258065
Clibanarius_albidigitus_M	0.68	2.75	0.247273
Clibanarius_albidigitus_M	0.84	3.48	0.241379
Clibanarius_albidigitus_M	1.13	4.01	0.281796
Clibanarius_albidigitus_M	0.92	3.67	0.250681
Clibanarius_albidigitus_M	0.92	3.46	0.265896
Clibanarius_albidigitus_M	1	3.39	0.294985
Clibanarius_albidigitus_M	0.98	3.69	0.265583
Clibanarius_albidigitus_M	0.88	3.39	0.259587
Clibanarius_albidigitus_M	1.19	3.88	0.306701
Clibanarius_albidigitus_M	1.01	3.55	0.284507
Clibanarius_albidigitus_M	1	3.84	0.260417
Clibanarius_albidigitus_M	0.95	3.26	0.291411
Clibanarius_albidigitus_M	0.93	3.17	0.293375
Clibanarius_albidigitus_M	0.97	3.51	0.276353
Clibanarius_albidigitus_M	0.8	2.77	0.288809
Clibanarius_albidigitus_M	0.92	2.81	0.327402
Clibanarius_albidigitus_M	0.89	2.84	0.31338
Clibanarius_albidigitus_M	1.11	2.68	0.414179
Clibanarius_albidigitus_M	0.84	3.4	0.247059
Clibanarius_albidigitus_M	0.84	3.03	0.277228
Clibanarius_albidigitus_M	0.37	2.25	0.164444
Clibanarius_albidigitus_M	0.88	3.61	0.243767
Clibanarius_albidigitus_M	0.6	3.52	0.170455
Clibanarius_albidigitus_M	0.89	3.4	0.261765
Clibanarius_albidigitus_M	0.84	3.18	0.264151
Clibanarius_albidigitus_M	0.81	3.3	0.245455
Clibanarius_albidigitus_M	0.76	3.28	0.231707
Clibanarius_albidigitus_M	0.58	3.03	0.191419
Clibanarius_albidigitus_M	0.5	2.46	0.203252
Clibanarius_albidigitus_M	0.6	2.88	0.208333
Clibanarius_albidigitus_M	0.57	1.96	0.290816
Clibanarius_albidigitus_M	0.73	2.54	0.287402
Clibanarius_albidigitus_M	0.69	2.76	0.25
Clibanarius_albidigitus_M	0.68	2.43	0.279835
Clibanarius_albidigitus_F	0.69	3.16	0.218354
Clibanarius_albidigitus_F	1.17	3.7	0.316216
Clibanarius_albidigitus_F	0.99	3.64	0.271978
Clibanarius_albidigitus_F	0.83	3.19	0.260188
Clibanarius_albidigitus_F	0.85	3.23	0.263158
Clibanarius_albidigitus_F	0.87	3.74	0.23262
Clibanarius_albidigitus_F	0.44	1.88	0.234043
Clibanarius_albidigitus_F	0.58	2.89	0.200692
Clibanarius_albidigitus_F	0.79	3.52	0.224432
Clibanarius_albidigitus_F	0.74	3	0.246667
Clibanarius_albidigitus_F	0.69	2.59	0.266409
Clibanarius_albidigitus_F	0.53	2.81	0.188612
Clibanarius_albidigitus_F	0.4	2.52	0.15873
Coenobita_clypeatus_M	4.81	18.37	0.26184
Coenobita_clypeatus_M	6.69	20.34	0.328909
Coenobita_clypeatus_M	3.82	13.16	0.290274
Coenobita_clypeatus_M	3.93	13.16	0.298632
Coenobita_clypeatus_M	4.11	16.08	0.255597
Coenobita_clypeatus_M	3.28	11.67	0.281063
Coenobita_clypeatus_M	5.3	18.6	0.284946
Coenobita_clypeatus_M	7.12	18.56	0.383621
Coenobita_clypeatus_M	4.21	15.64	0.269182
Coenobita_clypeatus_M	5.49	18.48	0.297078
Coenobita_clypeatus_M	5.23	16.98	0.308009
Coenobita_clypeatus_M	5.83	14.95	0.389967
Coenobita_clypeatus_M	6.65	18.72	0.355235
Coenobita_clypeatus_M	2.57	11.64	0.22079
Coenobita_clypeatus_M	5.88	17.43	0.337349
Coenobita_clypeatus_M	4.51	14.52	0.310606
Coenobita_clypeatus_F	4.08	18.48	0.220779
Coenobita_clypeatus_F	3.63	14.77	0.245768
Coenobita_clypeatus_F	4.31	21.75	0.198161
Coenobita_clypeatus_F	3.84	15.61	0.245996
Coenobita_clypeatus_F	3.71	17.96	0.20657
Coenobita_clypeatus_F	3.44	14.74	0.233379
Coenobita_clypeatus_F	3.64	12.48	0.291667
Coenobita_clypeatus_F	2.71	12.62	0.214739
Coenobita_clypeatus_F	2.81	13.31	0.211119
Coenobita_clypeatus_F	3.6	14.57	0.247083
Coenobita_clypeatus_F	3.39	15.06	0.2251
Coenobita_clypeatus_F	2.81	12.82	0.219189
Coenobita_clypeatus_F	2.98	11.85	0.251477
Coenobita_clypeatus_F	2.6	12.28	0.211726
Coenobita_clypeatus_F	2.78	12.8	0.217187
Coenobita_compressus_M	6.63	11.67	0.568123
Coenobita_compressus_M	5.85	9.8	0.596939
Coenobita_compressus_M	6.34	9.5	0.667368
Coenobita_compressus_M	8.13	12.89	0.630721
Coenobita_compressus_M	7.82	12.43	0.629123
Coenobita_compressus_M	6.29	10.41	0.604227
Coenobita_compressus_M	6.11	9.53	0.641133
Coenobita_compressus_M	5	8.28	0.603865
Coenobita_compressus_M	8.65	12.64	0.684335
Coenobita_compressus_M	6.3	10.76	0.585502
Coenobita_compressus_M	5.55	8.33	0.666267
Coenobita_compressus_M	5.45	8.26	0.659806
Coenobita_compressus_M	8.1	13.12	0.617378
Coenobita_compressus_M	7.87	13.89	0.566595
Coenobita_compressus_M	6.26	10.27	0.609542
Coenobita_compressus_M	6.69	10.45	0.640191
Coenobita_compressus_M	6.78	11.5	0.589565
Coenobita_compressus_M	6.58	10.61	0.62017
Coenobita_compressus_M	7.56	12.29	0.615134
Coenobita_compressus_M	5.39	8.98	0.600223
Coenobita_compressus_F	2.68	10.42	0.257198
Coenobita_compressus_F	2.6	9.77	0.266121
Coenobita_compressus_F	2.76	8.92	0.309417
Coenobita_compressus_F	2.57	9.87	0.260385
Coenobita_compressus_F	2.53	9.7	0.260825
Coenobita_compressus_F	2.41	9.94	0.242455
Coenobita_compressus_F	2.31	7.77	0.297297
Coenobita_compressus_F	2.25	9.24	0.243506
Coenobita_compressus_F	2.38	9.17	0.259542
Coenobita_compressus_F	2.13	9.4	0.226596
Coenobita_compressus_F	2.29	9.83	0.23296
Coenobita_compressus_F	2.3	9.76	0.235656
Coenobita_compressus_F	1.82	7.45	0.244295
Coenobita_compressus_F	1.8	7.97	0.225847
Coenobita_compressus_F	2.92	11.37	0.256816
Coenobita_compressus_F	2.51	9.96	0.252008
Coenobita_compressus_F	2.56	9.39	0.27263
Coenobita_compressus_F	2.53	9.78	0.258691
Coenobita_compressus_F	2.36	9.33	0.252947
Coenobita_compressus_F	2.16	8.64	0.25
Coenobita_perlatus_M	11.28	17.66	0.638732
Coenobita_perlatus_M	10.98	20.08	0.546813
Coenobita_perlatus_M	8.5	17.7	0.480226
Coenobita_perlatus_M	5.1	12.38	0.411955
Coenobita_perlatus_M	8.47	15.84	0.534722
Coenobita_perlatus_M	7.81	16.99	0.459682
Coenobita_perlatus_M	7.89	17.24	0.457657
Coenobita_perlatus_M	10.72	18.48	0.580087
Coenobita_perlatus_M	9.51	18.58	0.511841
Coenobita_perlatus_M	3.59	11.45	0.313537
Coenobita_perlatus_M	6.06	14.69	0.412526
Coenobita_perlatus_M	7.02	12.97	0.541249
Coenobita_perlatus_M	7.41	15.11	0.490404
Coenobita_perlatus_M	9.61	15.93	0.603264
Coenobita_perlatus_M	9.36	20.38	0.459274
Coenobita_perlatus_M	9.2	16.98	0.541814
Coenobita_perlatus_M	6.63	15.5	0.427742
Coenobita_perlatus_M	7.64	13.23	0.577475
Coenobita_perlatus_F	3.5	16.03	0.218341
Coenobita_perlatus_F	1.77	8.22	0.215328
Coenobita_perlatus_F	2.94	14.77	0.199052
Coenobita_perlatus_F	2.47	11.78	0.209677
Coenobita_perlatus_F	3.28	16.35	0.200612
Coenobita_perlatus_F	3.21	14.87	0.215871
Coenobita_perlatus_F	2.97	14.21	0.209008
Coenobita_perlatus_F	2.88	15.28	0.188482
Coenobita_perlatus_F	2.8	15.03	0.186294
Coenobita_perlatus_F	3	14.62	0.205198
Coenobita_perlatus_F	3.62	15.82	0.228824
Coenobita_perlatus_F	2.14	12.12	0.176568
Dardanus_insignis_M	4.77	30.6	0.155882
Dardanus_insignis_M	2.33	12.59	0.185068
Dardanus_insignis_M	0.96	4.72	0.20339
Dardanus_insignis_M	1.68	9.68	0.173554
Dardanus_insignis_M	2.18	11.17	0.195166
Dardanus_insignis_M	3.31	18.39	0.179989
Dardanus_insignis_M	2.48	10.53	0.235518
Dardanus_insignis_M	3.43	28.11	0.122021
Dardanus_insignis_M	3.28	25.31	0.129593
Dardanus_insignis_M	2.95	22.38	0.131814
Dardanus_insignis_M	2.84	15.77	0.180089
Dardanus_insignis_M	0.63	2.98	0.211409
Dardanus_insignis_M	3.48	25.06	0.138867
Dardanus_insignis_F	2.18	10.42	0.209213
Dardanus_insignis_F	2.01	10.28	0.195525
Dardanus_insignis_F	1.64	8.11	0.202219
Dardanus_insignis_F	1.84	8.43	0.218268
Dardanus_insignis_F	2.01	11.89	0.16905
Dardanus_insignis_F	1.41	8.16	0.172794
Isocheles_pilosus_M	1.12	8.94	0.12528
Isocheles_pilosus_M	1.37	7.6	0.180263
Isocheles_pilosus_M	1.47	10.94	0.134369
Isocheles_pilosus_M	1.22	7.71	0.158236
Isocheles_pilosus_M	1.41	8.94	0.157718
Isocheles_pilosus_M	1.53	9.63	0.158879
Isocheles_pilosus_M	1.47	8.87	0.165727
Isocheles_pilosus_M	1.68	12.24	0.137255
Isocheles_pilosus_M	1.37	7.66	0.178851
Isocheles_pilosus_M	1.57	8.83	0.177803
Isocheles_pilosus_M	1.91	10.69	0.178672
Isocheles_pilosus_M	1.59	11.67	0.136247
Isocheles_pilosus_M	2.33	12.42	0.187601
Isocheles_pilosus_M	2.64	14.34	0.1841
Isocheles_pilosus_M	1.81	10.36	0.17471
Isocheles_pilosus_M	1.26	7.98	0.157895
Isocheles_pilosus_M	1.35	7.9	0.170886
Isocheles_pilosus_M	0.75	4.16	0.180288
Isocheles_pilosus_M	1.11	5.55	0.2
Isocheles_pilosus_M	1.33	5.64	0.235816
Isocheles_pilosus_M	1.68	7.92	0.212121
Isocheles_pilosus_M	1.41	6.43	0.219285
Isocheles_pilosus_M	1.42	8.19	0.173382
Isocheles_pilosus_M	1.48	8.18	0.180929
Isocheles_pilosus_M	1.37	6.41	0.213729
Isocheles_pilosus_M	1.66	8.44	0.196682
Isocheles_pilosus_M	1.77	7.34	0.241144
Isocheles_pilosus_M	1.28	7.46	0.171582
Isocheles_pilosus_M	1.26	7.35	0.171429
Isocheles_pilosus_M	1.91	8.3	0.23012
Isocheles_pilosus_M	1.42	7.17	0.198047
Isocheles_pilosus_M	1.47	6.92	0.212428
Isocheles_pilosus_M	1.45	6	0.241667
Isocheles_pilosus_M	1.44	6.35	0.226772
Isocheles_pilosus_M	1.18	5.5	0.214545
Isocheles_pilosus_M	1	4.74	0.21097
Isocheles_pilosus_M	0.91	4.52	0.201327
Isocheles_pilosus_M	1.01	4.56	0.221491
Isocheles_pilosus_M	1.12	4.42	0.253394
Isocheles_pilosus_M	0.98	4.18	0.23445
Isocheles_pilosus_F	1.61	8.05	0.2
Isocheles_pilosus_F	0.85	3.9	0.217949
Isocheles_pilosus_F	1.04	4.17	0.2494
Isocheles_pilosus_F	1.08	4.72	0.228814
Isocheles_pilosus_F	1.29	5.53	0.233273
Isocheles_pilosus_F	0.98	5.17	0.189555
Isocheles_pilosus_F	1.78	9.88	0.180162
Isocheles_pilosus_F	1.04	4.41	0.235828
Isocheles_pilosus_F	1.11	5.01	0.221557
Petrochirus_diogenes_M	3.44	25.48	0.135008
Petrochirus_diogenes_M	5.4	38.24	0.141213
Petrochirus_diogenes_M	4.89	30.05	0.162729
Petrochirus_diogenes_M	5.06	34.21	0.14791
Petrochirus_diogenes_M	3.66	22.54	0.162378
Petrochirus_diogenes_M	3.98	32.87	0.121083
Petrochirus_diogenes_M	3.9	33.51	0.116383
Petrochirus_diogenes_M	2.7	18.32	0.14738
Petrochirus_diogenes_M	3.23	18.54	0.174218
Petrochirus_diogenes_M	3.41	22.57	0.151086
Petrochirus_diogenes_M	2.21	18.64	0.118562
Petrochirus_diogenes_M	3.33	28.57	0.116556
Petrochirus_diogenes_M	3.55	35	0.101429
Petrochirus_diogenes_M	2.87	24.72	0.1161
Petrochirus_diogenes_M	2.66	17.82	0.14927
Petrochirus_diogenes_F	2.75	12.9	0.213178
Petrochirus_diogenes_F	1.89	10.85	0.174194
Petrochirus_diogenes_F	1.79	11.06	0.161844
Petrochirus_diogenes_F	1.46	8.23	0.1774
Petrochirus_diogenes_F	2.49	12.44	0.200161
Petrochirus_diogenes_F	1.77	10.37	0.170685
